# Supplementary material for: A new flea of the genus Ctenidiosomus (Siphonaptera, Pygiopsyllidae) from Salta Province, Argentina
Source: Zookeys. 2015 Jul 7;(512):109–20. doi: 10.3897/zookeys.512.9713 (PMC4523757; doi:10.3897/zookeys.512.9713)
Supplement: XML Treatment for Ctenidiosomus austrinus [file zookeys.512.9713-treatment1.xml]

<!DOCTYPE tp:taxon-treatment
  PUBLIC "-//TaxonX//DTD Taxonomic Treatment Publishing DTD v0 20100105//EN" "tax-treatment-NSO.dtd">
<tp:taxon-treatment xmlns:tp="http://www.plazi.org/taxpub"><tp:treatment-meta><kwd-group><label>Taxon classification</label><kwd><named-content content-type="kingdom">Animalia</named-content></kwd><kwd><named-content content-type="order">Siphonaptera</named-content></kwd><kwd><named-content content-type="family">Pygiopsyllidae</named-content></kwd></kwd-group><mixed-citation publication-type="journal"><person-group><name><surname>López-Berrizbeitia</surname><given-names>M. Fernanda</given-names></name><name><surname>Hastriter</surname><given-names>Michael W.</given-names></name><name><surname>Barquez</surname><given-names>Rubén M.</given-names></name><name><surname>Díaz</surname><given-names>M. Mónica</given-names></name></person-group><article-title>A new flea of the genus <italic><tp:taxon-name><tp:taxon-name-part taxon-name-part-type="genus">Ctenidiosomus</tp:taxon-name-part></tp:taxon-name></italic> (<tp:taxon-name><tp:taxon-name-part taxon-name-part-type="order">Siphonaptera</tp:taxon-name-part></tp:taxon-name>, <tp:taxon-name><tp:taxon-name-part taxon-name-part-type="family">Pygiopsyllidae</tp:taxon-name-part></tp:taxon-name>) from Salta Province, Argentina</article-title><source>Zookeys</source><day>7</day><month>7</month><year>2015</year><volume>2015</volume><issue>512</issue><fpage>109</fpage><lpage>120</lpage><pub-id pub-id-type="doi">10.3897/zookeys.512.9713</pub-id></mixed-citation></tp:treatment-meta><tp:nomenclature><tp:taxon-name>
                            <tp:taxon-name-part taxon-name-part-type="genus">Ctenidiosomus</tp:taxon-name-part>
                            <tp:taxon-name-part taxon-name-part-type="species">austrinus</tp:taxon-name-part>
                            <object-id xmlns:xlink="http://www.w3.org/1999/xlink" content-type="zoobank" xlink:type="simple">http://zoobank.org/363CEFAB-D756-4E37-AC83-F016C7331551</object-id>
                        </tp:taxon-name><tp:taxon-authority>López-Berrizbeitia, Hastriter &amp; Díaz</tp:taxon-authority><tp:taxon-status xmlns:xlink="http://www.w3.org/1999/xlink" xlink:type="simple">sp. n.</tp:taxon-status><xref ref-type="fig" rid="F1">Figs 1–4</xref><xref ref-type="fig" rid="F2">, 5–10</xref><xref ref-type="fig" rid="F3">, 11–13</xref></tp:nomenclature><tp:treatment-sec sec-type="type material"><title>Type material.</title><p>Holotype: ♂, <bold>Argentina</bold>, Salta Province: ~15 km W Escoipe, on Provincial road No. 33, (<named-content xmlns:xlink="http://www.w3.org/1999/xlink" content-type="dwc:verbatimCoordinates" xlink:type="simple">25°10'25.2"S; 65°49'31.6"W</named-content>), 2680m (Fig. <xref ref-type="fig" rid="F4">14</xref>), found on <italic><tp:taxon-name><tp:taxon-name-part taxon-name-part-type="genus">Phyllotis</tp:taxon-name-part> <tp:taxon-name-part taxon-name-part-type="species">osilae</tp:taxon-name-part></tp:taxon-name></italic>, 17 V 1999, (CML 8044).</p></tp:treatment-sec><tp:treatment-sec sec-type="Diagnosis"><title>Diagnosis.</title><p>The new species can be distinguished from all species of the genus by characteristics of the distal arm of S-IX and the clasper (basimere and telomere). These include the presence of a thick sclerotization along the dorsal margin of distal arm of S-IX (Fig. <xref ref-type="fig" rid="F2">5</xref> and <xref ref-type="fig" rid="F2">9</xref>), and by an oblique angle on the dorso-caudal apex of P1 (process) of the basimere subtended by a deep sinus (Fig. <xref ref-type="fig" rid="F3">11</xref>). General facies of the aedeagus are most closely akin to those of <italic><tp:taxon-name><tp:taxon-name-part taxon-name-part-type="genus">Ctenidiosomus</tp:taxon-name-part> <tp:taxon-name-part taxon-name-part-type="species">spillmanni</tp:taxon-name-part></tp:taxon-name></italic>; however, the P1 of the basimere of the males of the three known species is rounded at the apex and the dorsal margin of distal arm of S-IX without sclerotizations (<xref ref-type="bibr" rid="B15">Jordan 1931</xref>, <xref ref-type="bibr" rid="B14">Johnson 1957</xref>, <xref ref-type="bibr" rid="B28">Tipton and Machado-Allison 1972</xref>), while in the new species the apex of P1 is oblique with deep sub-tending sinus and dorsal margin of distal arm with thick marginal sclerotization. Furthermore, <italic><tp:taxon-name><tp:taxon-name-part taxon-name-part-type="genus">Ctenidiosomus</tp:taxon-name-part> <tp:taxon-name-part taxon-name-part-type="species">austrinus</tp:taxon-name-part></tp:taxon-name></italic> is separable from <italic><tp:taxon-name><tp:taxon-name-part taxon-name-part-type="genus">Ctenidiosomus</tp:taxon-name-part> <tp:taxon-name-part taxon-name-part-type="species">rex</tp:taxon-name-part></tp:taxon-name></italic> and <italic><tp:taxon-name><tp:taxon-name-part taxon-name-part-type="genus">Ctenidiosomus</tp:taxon-name-part> <tp:taxon-name-part taxon-name-part-type="species">perplexus</tp:taxon-name-part></tp:taxon-name></italic> by the lateral lobe of aedeagus not extended into narrow process, a character shared with <italic><tp:taxon-name><tp:taxon-name-part taxon-name-part-type="genus">Ctenidiosomus</tp:taxon-name-part> <tp:taxon-name-part taxon-name-part-type="species">spillmanni</tp:taxon-name-part></tp:taxon-name></italic>.</p></tp:treatment-sec><tp:treatment-sec sec-type="Description"><title>Description.</title><p>Head (Figs <xref ref-type="fig" rid="F1">1–3</xref>). Frons evenly rounded, thin sclerotization throughout. Preantennal area with two placoid pits, micro-punctuations scattered over surface; two vertical rows of setae: 5–6 small setae in anterior row and three longer setae in posterior row. Eye visible, sinuate, unpigmented. Antennal scape with 27–28 small lateral setae. Pedicel with nine setae, none extending onto clavus; clavus extended beyond antennal fossa. Maxilla acutely sharp; labial palpus of four segments (excluding palp bearing maxillary segment) (Fig. <xref ref-type="fig" rid="F1">2</xref>). Post-antennal area with three placoid pits; scattered micro-punctuations over surface and several minute triangular punctiform setae between three placoid pits. Occipital area with three rows of setae; anterior row oblique with three small setae; middle row with 4–5 small setae, and main row with seven long setae plus intercalaries.</p><fig id="F1" position="float" orientation="portrait"><label>Figures 1–4.</label><caption><p><italic><tp:taxon-name><tp:taxon-name-part taxon-name-part-type="genus">Ctenidiosomus</tp:taxon-name-part> <tp:taxon-name-part taxon-name-part-type="species">austrinus</tp:taxon-name-part></tp:taxon-name></italic> sp. n., male holotype. <bold>1</bold> Head and pronotum <bold>2</bold> Labial palpus and maxilla <bold>3</bold> Pronotum, mesonotum and metanotum <bold>4</bold> Abdominal tergites. Scale: 200 µm.</p></caption><graphic xmlns:xlink="http://www.w3.org/1999/xlink" xlink:href="zookeys-512-109-g001.jpg" position="float" orientation="portrait" xlink:type="simple" id="oo_46659.jpg"/></fig><p>Thorax. Pronotum with comb of 23 ctenidia (both sides) preceded by three rows of setae; anterior row with three medium setae, middle with 8–9 medium setae, and main row of nine long setae plus intercalaries. Meso- and metanota with a main row of eight setae plus intercalaries (Fig. <xref ref-type="fig" rid="F1">3</xref>). Mesosternum with long seta at lower margin. Mesepimeron with three long setae. Lateral metanotal area with single long seta at posterior margin. Pleural arch and ridge well developed. Metepisternum with three long <!--PageBreak-->setae. Furca short and robust. Metepimeron with two rows of small setae (anterior with five, posterior with three). Rod-like abdominal link plate present as in all <tp:taxon-name><tp:taxon-name-part taxon-name-part-type="suborder">Pygiopsyllomorpha</tp:taxon-name-part></tp:taxon-name> (Fig. <xref ref-type="fig" rid="F2">10</xref>).</p><fig id="F2" position="float" orientation="portrait"><label>Figures 5–10.</label><caption><p><italic><tp:taxon-name><tp:taxon-name-part taxon-name-part-type="genus">Ctenidiosomus</tp:taxon-name-part> <tp:taxon-name-part taxon-name-part-type="species">austrinus</tp:taxon-name-part></tp:taxon-name></italic> sp. n., male holotype <bold>5</bold> Terminal segments <bold>6</bold> Penis rods <bold>7</bold> Apex of aedeagus <bold>8</bold> Sensilium and P1 of basimere <bold>9</bold> Sternum VIII <bold>10</bold> Abdominal link plate, furca and pleural ridge. Scale: 200 µm (<bold>5, 6, 9</bold>); 100 µm (<bold>7, 8, 10</bold>).</p></caption><graphic xmlns:xlink="http://www.w3.org/1999/xlink" xlink:href="zookeys-512-109-g002.jpg" position="float" orientation="portrait" xlink:type="simple" id="oo_46660.jpg"/></fig><p>Legs. Fore coxa with small setae scattered over surface, one distinct horizontal row of seven setae near apex, three stout anteroapical setae. Mesocoxa and hind coxa with small setae scattered on lower outer surface. Fore femora with 4–5 minute lateral setae and one long seta at femoro–tibial joint. Meso- and hind femoro–tibial joint with one short lateral and one long mesal seta. Margin of fore, meso- and hind tibiae with seven notches. Hind tibia bearing three setae (two long, one small) in penultimate notch. Long space between notch five and six, heavily sclerotized (Fig. <xref ref-type="fig" rid="F3">12</xref>). Distotarsomere of <!--PageBreak--><!--PageBreak-->hind leg with five lateral plantar bristles and eight preapical plantar bristles arranged in semicircle (Fig. <xref ref-type="fig" rid="F3">13</xref>).</p><fig id="F3" position="float" orientation="portrait"><label>Figures 11–13.</label><caption><p><italic><tp:taxon-name><tp:taxon-name-part taxon-name-part-type="genus">Ctenidiosomus</tp:taxon-name-part> <tp:taxon-name-part taxon-name-part-type="species">austrinus</tp:taxon-name-part></tp:taxon-name></italic> sp. n., male holotype <bold>11</bold> Basimere and telomere <bold>12</bold> Hind tibia <bold>13</bold> Hind distotarsomere. Scale: 200 µm (<bold>11, 12</bold>); 100 µm (<bold>13</bold>).</p></caption><graphic xmlns:xlink="http://www.w3.org/1999/xlink" xlink:href="zookeys-512-109-g003.jpg" position="float" orientation="portrait" xlink:type="simple" id="oo_46661.jpg"/></fig><p>Unmodified Abdominal Segments. Ctenidial combs on terga II–V (T-II–V). The number of ctenidia on two sides as follows: T-II 18, T-III 20, T-IV 18, T-V 15 (Fig. <xref ref-type="fig" rid="F1">4</xref>). Two antesensilial bristles (Fig. <xref ref-type="fig" rid="F2">8</xref>).</p><p>Modified Abdominal Segments. Sensilium with 18 sensilial pits. Dorsal anal lobe with three long thin setae; ventral with single long seta. (Fig. <xref ref-type="fig" rid="F2">8</xref>). Tergum VIII with seven long setae at dorso-posterior margin (Fig. <xref ref-type="fig" rid="F2">9</xref>).</p><p>Apex of P1 of basimere with oblique angle on the dorsocaudal margin with deep sub-tending sinus, manubrium with convex anterodorsal margin and apically narrowed. Telomere narrowing gradually to rounded apex. Distal arm of sternum nine (S-IX) distinctly widened apically, with five to six larger setae interspersed with smaller setae on apical margin; dorsal margin with broad marginal sclerotization (Fig. <xref ref-type="fig" rid="F2">5</xref>). Aedeagus. Median dorsal lobe rounded apically. Lateral lobe nearly parallel with upper margin of median dorsal lobe to level of sclerotized inner tube, then expands caudally into a rounded lobe that envelops inner phallosome (Fig. <xref ref-type="fig" rid="F2">7</xref>). Long thin sclerite between sclerotized inner tube and ventral margin of phallosome. Minutely membranous pouch ventral to the thin sclerite and dorsal to a thinly sclerotized ventral keel. Ford´s sclerites curved up; hyaline at base and sclerotized on apical half. Crescent sclerite with small satellite sclerite abutted against sclerotized inner tube. Sclerotized inner tube slightly narrowing towards apex; upper margin of apex longer than lower margin. Dorsal armature with minute undulations along distal half of sclerotized inner tube. Ventral armature absent. Aedeagal apodeme narrow; extending to sharp point curved upward at apex. Penis rods coiled multiple revolutions as a watch spring (Fig. <xref ref-type="fig" rid="F2">6</xref>).</p><p>Dimensions: Holotype male: 3.7 mm</p><!--PageBreak--><!--PageBreak--><!--PageBreak--></tp:treatment-sec><tp:treatment-sec sec-type="Etymology"><title>Etymology.</title><p>The specific epithet is derived from the Latin term <italic>austrinus</italic> or “southern” because this new species represents the southern-most record of any known species of <italic><tp:taxon-name><tp:taxon-name-part taxon-name-part-type="genus">Ctenidiosomus</tp:taxon-name-part></tp:taxon-name></italic>.</p></tp:treatment-sec><tp:treatment-sec sec-type="Remarks"><title>Remarks.</title><p>The single male holotype was collected from a juvenile male specimen of the sigmodontine rodent, <italic><tp:taxon-name><tp:taxon-name-part taxon-name-part-type="genus">Phyllotis</tp:taxon-name-part> <tp:taxon-name-part taxon-name-part-type="species">osilae</tp:taxon-name-part></tp:taxon-name></italic>, during the dry season in the month of May. <italic><tp:taxon-name><tp:taxon-name-part taxon-name-part-type="genus">Ctenidiosomus</tp:taxon-name-part> <tp:taxon-name-part taxon-name-part-type="species">perplexus</tp:taxon-name-part></tp:taxon-name></italic> and <italic><tp:taxon-name><tp:taxon-name-part taxon-name-part-type="genus">Ctenidiosomus</tp:taxon-name-part> <tp:taxon-name-part taxon-name-part-type="species">rex</tp:taxon-name-part></tp:taxon-name></italic>, were recorded on sigmodontines rodents, while <italic><tp:taxon-name><tp:taxon-name-part taxon-name-part-type="genus">Ctenidiosomus</tp:taxon-name-part> <tp:taxon-name-part taxon-name-part-type="species">spillmanni</tp:taxon-name-part></tp:taxon-name></italic> was collected not only on sigmodontine rodents but also on <tp:taxon-name><tp:taxon-name-part taxon-name-part-type="suborder">Hystricomorpha</tp:taxon-name-part></tp:taxon-name> rodents, and <italic><tp:taxon-name><tp:taxon-name-part taxon-name-part-type="genus">Ctenidiosomus</tp:taxon-name-part> <tp:taxon-name-part taxon-name-part-type="species">traubi</tp:taxon-name-part></tp:taxon-name></italic> on <italic><tp:taxon-name><tp:taxon-name-part taxon-name-part-type="genus">Caenolestes</tp:taxon-name-part> <tp:taxon-name-part taxon-name-part-type="species">obscurus</tp:taxon-name-part></tp:taxon-name></italic>, Order <tp:taxon-name><tp:taxon-name-part taxon-name-part-type="order">Paucituberculata</tp:taxon-name-part></tp:taxon-name> (<xref ref-type="bibr" rid="B14">Johnson 1957</xref>, <xref ref-type="bibr" rid="B16">Mardon 1981</xref>) (Table <xref ref-type="table" rid="T1">1</xref>).</p><table-wrap id="T1" position="float" orientation="portrait"><label>Table 1.</label><caption><p>Hosts of the five species of <italic><tp:taxon-name><tp:taxon-name-part taxon-name-part-type="genus">Ctenidiosomus</tp:taxon-name-part></tp:taxon-name></italic>, actual name, and distribution are mentioned.</p></caption><table id="TID0E5NAG" rules="all"><tbody><tr><th rowspan="1" colspan="1">-</th><th rowspan="1" colspan="1">HOSTS</th><th rowspan="1" colspan="1"/><th rowspan="1" colspan="1">FLEAS</th></tr><tr><th rowspan="1" colspan="1">Cited as</th><th rowspan="1" colspan="1">Current Valid Name</th><th rowspan="1" colspan="1">Distribution</th><th rowspan="1" colspan="1"/></tr><tr><td rowspan="1" colspan="1">Order <tp:taxon-name><tp:taxon-name-part taxon-name-part-type="order">Paucituberculata</tp:taxon-name-part></tp:taxon-name><break/> Family <tp:taxon-name><tp:taxon-name-part taxon-name-part-type="family">Caenolestidae</tp:taxon-name-part></tp:taxon-name></td><td rowspan="1" colspan="1"/><td rowspan="1" colspan="1"/><td rowspan="1" colspan="1"/></tr><tr><td rowspan="1" colspan="1"><italic><tp:taxon-name><tp:taxon-name-part taxon-name-part-type="genus">Caenolestes</tp:taxon-name-part> <tp:taxon-name-part taxon-name-part-type="species">obscurus</tp:taxon-name-part></tp:taxon-name></italic>§ Thomas, 1895</td><td rowspan="1" colspan="1"><italic><tp:taxon-name><tp:taxon-name-part taxon-name-part-type="genus">Caenolestes</tp:taxon-name-part> <tp:taxon-name-part taxon-name-part-type="species">fuliginosus</tp:taxon-name-part></tp:taxon-name></italic> (Tomes, 1863)</td><td rowspan="1" colspan="1">Andes of Colombia, Ecuador, and northwestern Venezuela|</td><td rowspan="1" colspan="1"><italic><tp:taxon-name><tp:taxon-name-part taxon-name-part-type="genus">Ctenidiosomus</tp:taxon-name-part> <tp:taxon-name-part taxon-name-part-type="species">traubi</tp:taxon-name-part></tp:taxon-name></italic></td></tr><tr><td rowspan="1" colspan="1">Order <tp:taxon-name><tp:taxon-name-part taxon-name-part-type="order">Rodentia</tp:taxon-name-part></tp:taxon-name></td><td rowspan="1" colspan="1">Order <tp:taxon-name><tp:taxon-name-part taxon-name-part-type="order">Rodentia</tp:taxon-name-part></tp:taxon-name></td><td rowspan="1" colspan="1"/><td rowspan="1" colspan="1"/></tr><tr><td rowspan="1" colspan="1">Suborder <tp:taxon-name><tp:taxon-name-part taxon-name-part-type="suborder">Myomorpha</tp:taxon-name-part></tp:taxon-name></td><td rowspan="1" colspan="1">Suborder <tp:taxon-name><tp:taxon-name-part taxon-name-part-type="suborder">Myomorpha</tp:taxon-name-part></tp:taxon-name></td><td rowspan="1" colspan="1"/><td rowspan="1" colspan="1"/></tr><tr><td rowspan="1" colspan="1">Family <tp:taxon-name><tp:taxon-name-part taxon-name-part-type="family">Cricetidae</tp:taxon-name-part></tp:taxon-name></td><td rowspan="1" colspan="1">Family <tp:taxon-name><tp:taxon-name-part taxon-name-part-type="family">Cricetidae</tp:taxon-name-part></tp:taxon-name></td><td rowspan="1" colspan="1"/><td rowspan="1" colspan="1"/></tr><tr><td rowspan="1" colspan="1">Subfamily <tp:taxon-name><tp:taxon-name-part taxon-name-part-type="subfamily">Sigmodontinae</tp:taxon-name-part></tp:taxon-name></td><td rowspan="1" colspan="1">Subfamily <tp:taxon-name><tp:taxon-name-part taxon-name-part-type="subfamily">Sigmodontinae</tp:taxon-name-part></tp:taxon-name></td><td rowspan="1" colspan="1"/><td rowspan="1" colspan="1"/></tr><tr><td rowspan="1" colspan="1"><italic><tp:taxon-name><tp:taxon-name-part taxon-name-part-type="genus">Akodon</tp:taxon-name-part> <tp:taxon-name-part taxon-name-part-type="species">mollis</tp:taxon-name-part></tp:taxon-name></italic>§ Thomas, 1894</td><td rowspan="1" colspan="1"><italic><tp:taxon-name><tp:taxon-name-part taxon-name-part-type="genus">Akodon</tp:taxon-name-part> <tp:taxon-name-part taxon-name-part-type="species">mollis</tp:taxon-name-part></tp:taxon-name></italic> Thomas, 1894</td><td rowspan="1" colspan="1">Northwestern Peru to northern Ecuador, from sea level to above 4900 m¶</td><td rowspan="1" colspan="1"><italic><tp:taxon-name><tp:taxon-name-part taxon-name-part-type="genus">Ctenidiosomus</tp:taxon-name-part> <tp:taxon-name-part taxon-name-part-type="species">spillmanni</tp:taxon-name-part></tp:taxon-name></italic></td></tr><tr><td rowspan="1" colspan="1"><italic><tp:taxon-name><tp:taxon-name-part taxon-name-part-type="genus">Anotomys</tp:taxon-name-part> <tp:taxon-name-part taxon-name-part-type="species">trichotis</tp:taxon-name-part></tp:taxon-name></italic>§<break/> Handley, 1976</td><td rowspan="1" colspan="1"><italic><tp:taxon-name><tp:taxon-name-part taxon-name-part-type="genus">Chibchanomys</tp:taxon-name-part> <tp:taxon-name-part taxon-name-part-type="species">trichotis</tp:taxon-name-part></tp:taxon-name></italic> (Thomas, 1897)</td><td rowspan="1" colspan="1">Elevation between 2400 and 2900 m in the Tachira Andes of western Venezuela and Cordillera Oriental near Bogotá, Colombia#</td><td rowspan="1" colspan="1"><italic><tp:taxon-name><tp:taxon-name-part taxon-name-part-type="genus">Ctenidiosomus</tp:taxon-name-part> <tp:taxon-name-part taxon-name-part-type="species">perplexus</tp:taxon-name-part></tp:taxon-name></italic></td></tr><tr><td rowspan="1" colspan="1"><italic><tp:taxon-name><tp:taxon-name-part taxon-name-part-type="genus">Oryzomys</tp:taxon-name-part> <tp:taxon-name-part taxon-name-part-type="species">albigularis</tp:taxon-name-part></tp:taxon-name></italic>†‡ (Tomes, 1860)</td><td rowspan="1" colspan="1"><italic><tp:taxon-name><tp:taxon-name-part taxon-name-part-type="genus">Nephelomys</tp:taxon-name-part> <tp:taxon-name-part taxon-name-part-type="species">meridensis</tp:taxon-name-part></tp:taxon-name></italic># (Thomas, 1894)</td><td rowspan="1" colspan="1">Colombia and northern portion of Sierra de Mérida, Trujillo State, Venezuela, 1000–4000 m††</td><td rowspan="1" colspan="1"><italic><tp:taxon-name><tp:taxon-name-part taxon-name-part-type="genus">Ctenidiosomus</tp:taxon-name-part> <tp:taxon-name-part taxon-name-part-type="species">perplexus</tp:taxon-name-part></tp:taxon-name></italic>; <italic><tp:taxon-name><tp:taxon-name-part taxon-name-part-type="genus">Ctenidiosomus</tp:taxon-name-part> <tp:taxon-name-part taxon-name-part-type="species">rex</tp:taxon-name-part></tp:taxon-name></italic></td></tr><tr><td rowspan="1" colspan="1"><italic><tp:taxon-name><tp:taxon-name-part taxon-name-part-type="genus">Oryzomys</tp:taxon-name-part> <tp:taxon-name-part taxon-name-part-type="species">minutus</tp:taxon-name-part></tp:taxon-name></italic>‡ Thomas, 1917</td><td rowspan="1" colspan="1"><italic><tp:taxon-name><tp:taxon-name-part taxon-name-part-type="genus">Microryzomys</tp:taxon-name-part> <tp:taxon-name-part taxon-name-part-type="species">minutus</tp:taxon-name-part></tp:taxon-name></italic> (Tomes, 1860)</td><td rowspan="1" colspan="1">Middle and high elevations in the northern and central Andes, including the Caribbean Coast Ranges and Mérida Andes of Venezuela; also in Colombia, Ecuador, Peru, and Bolivia, 800–4265 m‡‡</td><td rowspan="1" colspan="1"><italic><tp:taxon-name><tp:taxon-name-part taxon-name-part-type="genus">Ctenidiosomus</tp:taxon-name-part> <tp:taxon-name-part taxon-name-part-type="species">perplexus</tp:taxon-name-part></tp:taxon-name></italic></td></tr><tr><td rowspan="1" colspan="1"><italic><tp:taxon-name><tp:taxon-name-part taxon-name-part-type="genus">Oryzomys</tp:taxon-name-part> <tp:taxon-name-part taxon-name-part-type="species">xanthaeolus</tp:taxon-name-part></tp:taxon-name></italic>§ Thomas, 1894</td><td rowspan="1" colspan="1"><italic><tp:taxon-name><tp:taxon-name-part taxon-name-part-type="genus">Aegialomys</tp:taxon-name-part> <tp:taxon-name-part taxon-name-part-type="species">xanthaeolus</tp:taxon-name-part></tp:taxon-name></italic> (Thomas, 1894)</td><td rowspan="1" colspan="1">Coasts and mountains of southwestern Ecuador and southeastern Peru, above 2500 m††</td><td rowspan="1" colspan="1"><italic><tp:taxon-name><tp:taxon-name-part taxon-name-part-type="genus">Ctenidiosomus</tp:taxon-name-part> <tp:taxon-name-part taxon-name-part-type="species">spillmanni</tp:taxon-name-part></tp:taxon-name></italic></td></tr><tr><td rowspan="1" colspan="1"><italic><tp:taxon-name><tp:taxon-name-part taxon-name-part-type="genus">Phyllotis</tp:taxon-name-part> <tp:taxon-name-part taxon-name-part-type="species">osilae</tp:taxon-name-part></tp:taxon-name></italic> J. A. Allen, 1901</td><td rowspan="1" colspan="1"><italic><tp:taxon-name><tp:taxon-name-part taxon-name-part-type="genus">Phyllotis</tp:taxon-name-part> <tp:taxon-name-part taxon-name-part-type="species">osilae</tp:taxon-name-part></tp:taxon-name></italic> J. A. Allen, 1901</td><td rowspan="1" colspan="1">From Southern Peru to northwestern Argentina, along the eastern Altiplano and Andean slopes, 500–4000 m§§</td><td rowspan="1" colspan="1"><italic><tp:taxon-name><tp:taxon-name-part taxon-name-part-type="genus">Ctenidiosomus</tp:taxon-name-part> <tp:taxon-name-part taxon-name-part-type="species">austrinus</tp:taxon-name-part></tp:taxon-name></italic> sp. n.</td></tr><tr><td rowspan="1" colspan="1"><italic><tp:taxon-name><tp:taxon-name-part taxon-name-part-type="genus">Rhipidomys</tp:taxon-name-part> <tp:taxon-name-part taxon-name-part-type="species">venustus</tp:taxon-name-part></tp:taxon-name></italic>§ Thomas, 1900</td><td rowspan="1" colspan="1"><italic><tp:taxon-name><tp:taxon-name-part taxon-name-part-type="genus">Rhipidomys</tp:taxon-name-part> <tp:taxon-name-part taxon-name-part-type="species">venustus</tp:taxon-name-part></tp:taxon-name></italic> Thomas, 1900</td><td rowspan="1" colspan="1">Endemic of Venezuela, Andes of Mérida and Trujillo, mostly above 2000 m||</td><td rowspan="1" colspan="1"><italic><tp:taxon-name><tp:taxon-name-part taxon-name-part-type="genus">Ctenidiosomus</tp:taxon-name-part> <tp:taxon-name-part taxon-name-part-type="species">perplexus</tp:taxon-name-part></tp:taxon-name></italic></td></tr><tr><td rowspan="1" colspan="1"><italic><tp:taxon-name><tp:taxon-name-part taxon-name-part-type="genus">Rhipidomys</tp:taxon-name-part></tp:taxon-name></italic>†sp.</td><td rowspan="1" colspan="1"><italic><tp:taxon-name><tp:taxon-name-part taxon-name-part-type="genus">Rhipidomys</tp:taxon-name-part></tp:taxon-name></italic> sp.</td><td rowspan="1" colspan="1">––––––</td><td rowspan="1" colspan="1"><italic><tp:taxon-name><tp:taxon-name-part taxon-name-part-type="genus">Ctenidiosomus</tp:taxon-name-part> <tp:taxon-name-part taxon-name-part-type="species">rex</tp:taxon-name-part></tp:taxon-name></italic></td></tr><tr><td rowspan="1" colspan="1"><italic><tp:taxon-name><tp:taxon-name-part taxon-name-part-type="genus">Thomasomys</tp:taxon-name-part> <tp:taxon-name-part taxon-name-part-type="species">cinereus</tp:taxon-name-part></tp:taxon-name></italic>§ (Thomas, 1882)</td><td rowspan="1" colspan="1"><italic><tp:taxon-name><tp:taxon-name-part taxon-name-part-type="genus">Thomasomys</tp:taxon-name-part> <tp:taxon-name-part taxon-name-part-type="species">cinereus</tp:taxon-name-part></tp:taxon-name></italic> (Thomas, 1882)</td><td rowspan="1" colspan="1">Northwestern Peru, west of the Río Marañon, 1198 to 3100 m¶¶</td><td rowspan="1" colspan="1"><italic><tp:taxon-name><tp:taxon-name-part taxon-name-part-type="genus">Ctenidiosomus</tp:taxon-name-part> <tp:taxon-name-part taxon-name-part-type="species">spillmanni</tp:taxon-name-part></tp:taxon-name></italic></td></tr><tr><td rowspan="1" colspan="1"><italic><tp:taxon-name><tp:taxon-name-part taxon-name-part-type="genus">Thomasomys</tp:taxon-name-part> <tp:taxon-name-part taxon-name-part-type="species">hylophilus</tp:taxon-name-part></tp:taxon-name></italic>‡ Osgood, 1912</td><td rowspan="1" colspan="1"><italic><tp:taxon-name><tp:taxon-name-part taxon-name-part-type="genus">Thomasomys</tp:taxon-name-part> <tp:taxon-name-part taxon-name-part-type="species">hylophilus</tp:taxon-name-part></tp:taxon-name></italic> Osgood, 1912</td><td rowspan="1" colspan="1">Cordillera Oriental, in eastern Colombia, and Cordillera de Mérida in western Venezuela¶¶</td><td rowspan="1" colspan="1"><italic><tp:taxon-name><tp:taxon-name-part taxon-name-part-type="genus">Ctenidiosomus</tp:taxon-name-part> <tp:taxon-name-part taxon-name-part-type="species">perplexus</tp:taxon-name-part></tp:taxon-name></italic></td></tr><tr><td rowspan="1" colspan="1"><italic><tp:taxon-name><tp:taxon-name-part taxon-name-part-type="genus">Thomasomys</tp:taxon-name-part> <tp:taxon-name-part taxon-name-part-type="species">laniger</tp:taxon-name-part></tp:taxon-name></italic>‡ (Thomas, 1895)</td><td rowspan="1" colspan="1"><italic><tp:taxon-name><tp:taxon-name-part taxon-name-part-type="genus">Thomasomys</tp:taxon-name-part> <tp:taxon-name-part taxon-name-part-type="species">emeritus</tp:taxon-name-part></tp:taxon-name></italic> Thomas, 1916</td><td rowspan="1" colspan="1">Venezuelan Andes in the departments of Mérida and Trujillo, 2090–3550 m¶¶</td><td rowspan="1" colspan="1"><italic><tp:taxon-name><tp:taxon-name-part taxon-name-part-type="genus">Ctenidiosomus</tp:taxon-name-part> <tp:taxon-name-part taxon-name-part-type="species">perplexus</tp:taxon-name-part></tp:taxon-name></italic></td></tr><tr><td rowspan="1" colspan="1"><italic><tp:taxon-name><tp:taxon-name-part taxon-name-part-type="genus">Thomasomys</tp:taxon-name-part></tp:taxon-name></italic> sp.†</td><td rowspan="1" colspan="1"><italic><tp:taxon-name><tp:taxon-name-part taxon-name-part-type="genus">Thomasomys</tp:taxon-name-part></tp:taxon-name></italic> sp.</td><td rowspan="1" colspan="1">––––––</td><td rowspan="1" colspan="1"><italic><tp:taxon-name><tp:taxon-name-part taxon-name-part-type="genus">Ctenidiosomus</tp:taxon-name-part> <tp:taxon-name-part taxon-name-part-type="species">rex</tp:taxon-name-part></tp:taxon-name></italic></td></tr><tr><td rowspan="1" colspan="1"><italic><tp:taxon-name><tp:taxon-name-part taxon-name-part-type="genus">Thomasomys</tp:taxon-name-part> <tp:taxon-name-part taxon-name-part-type="species">lugens</tp:taxon-name-part></tp:taxon-name></italic>‡ Osgood, 1933</td><td rowspan="1" colspan="1"><italic><tp:taxon-name><tp:taxon-name-part taxon-name-part-type="genus">Aepeomys</tp:taxon-name-part> <tp:taxon-name-part taxon-name-part-type="species">lugens</tp:taxon-name-part></tp:taxon-name></italic> (Thomas, 1896)||</td><td rowspan="1" colspan="1">Mérida Andes of Venezuela (Tachira and Mérida States), 1990–3500 m¶¶</td><td rowspan="1" colspan="1"><italic><tp:taxon-name><tp:taxon-name-part taxon-name-part-type="genus">Ctenidiosomus</tp:taxon-name-part> <tp:taxon-name-part taxon-name-part-type="species">perplexus</tp:taxon-name-part></tp:taxon-name></italic></td></tr><tr><td rowspan="1" colspan="1">Subfamily <tp:taxon-name><tp:taxon-name-part taxon-name-part-type="subfamily">Tylomyinae</tp:taxon-name-part></tp:taxon-name></td><td rowspan="1" colspan="1">Subfamily <tp:taxon-name><tp:taxon-name-part taxon-name-part-type="subfamily">Tylomyinae</tp:taxon-name-part></tp:taxon-name></td><td rowspan="1" colspan="1"/><td rowspan="1" colspan="1"/></tr><tr><td rowspan="1" colspan="1"><italic><tp:taxon-name><tp:taxon-name-part taxon-name-part-type="genus">Neomys</tp:taxon-name-part></tp:taxon-name></italic> sp.§</td><td rowspan="1" colspan="1"><italic><tp:taxon-name><tp:taxon-name-part taxon-name-part-type="genus">Tylomys</tp:taxon-name-part> <tp:taxon-name-part taxon-name-part-type="species">mirae</tp:taxon-name-part></tp:taxon-name></italic> Thomas 1899¶¶</td><td rowspan="1" colspan="1">Andean cordilleras of Colombia and Ecuador to the south along and through the Pacific lowlands to northwestern Ecuador, 200–1300 m##</td><td rowspan="1" colspan="1"><italic><tp:taxon-name><tp:taxon-name-part taxon-name-part-type="genus">Ctenidiosomus</tp:taxon-name-part> <tp:taxon-name-part taxon-name-part-type="species">spillmanni</tp:taxon-name-part></tp:taxon-name></italic></td></tr><tr><td rowspan="1" colspan="1">Suborder <tp:taxon-name><tp:taxon-name-part taxon-name-part-type="suborder">Hystricomorpha</tp:taxon-name-part></tp:taxon-name></td><td rowspan="1" colspan="1">Suborder <tp:taxon-name><tp:taxon-name-part taxon-name-part-type="suborder">Hystricomorpha</tp:taxon-name-part></tp:taxon-name></td><td rowspan="1" colspan="1"/><td rowspan="1" colspan="1"/></tr><tr><td rowspan="1" colspan="1">Family <tp:taxon-name><tp:taxon-name-part taxon-name-part-type="family">Caviidae</tp:taxon-name-part></tp:taxon-name></td><td rowspan="1" colspan="1">Family <tp:taxon-name><tp:taxon-name-part taxon-name-part-type="family">Caviidae</tp:taxon-name-part></tp:taxon-name></td><td rowspan="1" colspan="1"/><td rowspan="1" colspan="1"/></tr><tr><td rowspan="1" colspan="1"><italic><tp:taxon-name><tp:taxon-name-part taxon-name-part-type="genus">Cavia</tp:taxon-name-part></tp:taxon-name></italic> sp.§</td><td rowspan="1" colspan="1"><italic><tp:taxon-name><tp:taxon-name-part taxon-name-part-type="genus">Cavia</tp:taxon-name-part></tp:taxon-name></italic> sp.</td><td rowspan="1" colspan="1">––––––</td><td rowspan="1" colspan="1"><italic><tp:taxon-name><tp:taxon-name-part taxon-name-part-type="genus">Ctenidiosomus</tp:taxon-name-part> <tp:taxon-name-part taxon-name-part-type="species">spillmanni</tp:taxon-name-part></tp:taxon-name></italic></td></tr></tbody></table><table-wrap-foot><fn><p>† Cited in <xref ref-type="bibr" rid="B14">Johnson 1957</xref>; ‡ Cited in <xref ref-type="bibr" rid="B28">Tipton and Machado-Allison 1972</xref>; § Cited in <xref ref-type="bibr" rid="B16">Mardon 1981</xref>. | According to <xref ref-type="bibr" rid="B27">Timm and Patterson 2008</xref>. At present, <italic><tp:taxon-name><tp:taxon-name-part taxon-name-part-type="genus">Caenolestes</tp:taxon-name-part> <tp:taxon-name-part taxon-name-part-type="species">obscurus</tp:taxon-name-part></tp:taxon-name></italic> is considered synonym of <italic><tp:taxon-name><tp:taxon-name-part taxon-name-part-type="genus">Caenolestes</tp:taxon-name-part> <tp:taxon-name-part taxon-name-part-type="species">fuliginosus</tp:taxon-name-part></tp:taxon-name></italic>; ¶ According to <xref ref-type="bibr" rid="B20">Pardiñas et al. 2015</xref>; # According to <xref ref-type="bibr" rid="B30">Voss 2015</xref>; †† According to <xref ref-type="bibr" rid="B22">Percequillo 2015a</xref>,<xref ref-type="bibr" rid="B23">b</xref>. Currently, <italic><tp:taxon-name><tp:taxon-name-part taxon-name-part-type="genus">Oryzomys</tp:taxon-name-part> <tp:taxon-name-part taxon-name-part-type="species">albigularis</tp:taxon-name-part></tp:taxon-name></italic> is synonym of many species of the genus <italic><tp:taxon-name><tp:taxon-name-part taxon-name-part-type="genus">Nephelomys</tp:taxon-name-part></tp:taxon-name></italic>; we believe the cited species is <italic><tp:taxon-name><tp:taxon-name-part taxon-name-part-type="genus">Nephelomys</tp:taxon-name-part> <tp:taxon-name-part taxon-name-part-type="species">meridensis</tp:taxon-name-part></tp:taxon-name></italic> because of its distribution; ‡‡ According to <xref ref-type="bibr" rid="B4">Carleton 2015</xref>; §§ According to <xref ref-type="bibr" rid="B26">Steppan and Ramirez 2015</xref>; || According to <xref ref-type="bibr" rid="B29">Tribe 2015</xref>; ¶¶ According to <xref ref-type="bibr" rid="B18">Pacheco 2015a</xref>,<xref ref-type="bibr" rid="B19">b</xref>, <italic><tp:taxon-name><tp:taxon-name-part taxon-name-part-type="genus">Thomasomys</tp:taxon-name-part> <tp:taxon-name-part taxon-name-part-type="species">emeritus</tp:taxon-name-part></tp:taxon-name></italic> was synonym of <italic><tp:taxon-name><tp:taxon-name-part taxon-name-part-type="genus">Thomasomys</tp:taxon-name-part> <tp:taxon-name-part taxon-name-part-type="species">laniger</tp:taxon-name-part></tp:taxon-name></italic>, but is currently considered a new and valid species, We determined that the cited species corresponds to <italic><tp:taxon-name><tp:taxon-name-part taxon-name-part-type="genus">Thomasomys</tp:taxon-name-part> <tp:taxon-name-part taxon-name-part-type="species">emeritus</tp:taxon-name-part></tp:taxon-name></italic> by its distribution; ## According to <xref ref-type="bibr" rid="B1">Alvarez-Castañeda 2015</xref>, we considered the cited hosts as <italic><tp:taxon-name><tp:taxon-name-part taxon-name-part-type="genus">Tylomys</tp:taxon-name-part> <tp:taxon-name-part taxon-name-part-type="species">mirae</tp:taxon-name-part></tp:taxon-name></italic> since it is the only known species of genus distributed in South America.</p></fn></table-wrap-foot></table-wrap><p>The type locality of <italic><tp:taxon-name><tp:taxon-name-part taxon-name-part-type="genus">Ctenidiosomus</tp:taxon-name-part> <tp:taxon-name-part taxon-name-part-type="species">austrinus</tp:taxon-name-part></tp:taxon-name></italic> corresponds to the Ecoregion “Monte desert of Mountains and Isolated valleys” (<xref ref-type="bibr" rid="B3">Burkart et al. 1999</xref>), where the vegetation is characterized by small and medium shrubs and cacti called “cardones” (<italic><tp:taxon-name><tp:taxon-name-part taxon-name-part-type="genus">Trichocereus</tp:taxon-name-part> <tp:taxon-name-part taxon-name-part-type="species">atacamensis</tp:taxon-name-part></tp:taxon-name></italic>). Also, some scattered trees typical of the ecoregions “algarrobos” (<italic><tp:taxon-name><tp:taxon-name-part taxon-name-part-type="genus">Prosopis</tp:taxon-name-part> <tp:taxon-name-part taxon-name-part-type="species">alba</tp:taxon-name-part></tp:taxon-name></italic>) are present. The soil is stony, and formed by rocks of all sizes (<xref ref-type="bibr" rid="B3">Burkart et al. 1999</xref>). Similar to all other species of <italic><tp:taxon-name><tp:taxon-name-part taxon-name-part-type="genus">Ctenidiosomus</tp:taxon-name-part></tp:taxon-name></italic>, the new species was collected at a high elevation (2680 m above sea level) (see Fig. <xref ref-type="fig" rid="F4">14</xref> for the localities). With this report, the geographical distribution of the genus <italic><tp:taxon-name><tp:taxon-name-part taxon-name-part-type="genus">Ctenidiosomus</tp:taxon-name-part></tp:taxon-name></italic> is extended ~2600 km further South from its previously known southern limits of El Tambo, Huancayo Province, Department Junín, Peru (<xref ref-type="bibr" rid="B16">Mardon 1981</xref>). The presence of this species in Bolivia is highly probable due to its location between Peruvian and Argentine records.</p><p>There have been far fewer species of fleas described from northwestern Argentina than other regions of the country (e.g. Patagonia; see <xref ref-type="bibr" rid="B11">Hastriter and Sage 2009</xref>, <xref ref-type="bibr" rid="B12">2011</xref>, <xref ref-type="bibr" rid="B25">Sanchez and Lareschi 2014</xref>), primarily due to the lack of sampling efforts. We predict that with increased surveillance in Northern Argentina and bordering countries (Bolivia, Paraguay), numerous new taxa will be discovered. Although in recent years, the sampling of small mammals has increased in Northwestern Argentina (<xref ref-type="bibr" rid="B5">Díaz and <!--PageBreak-->Barquez 2007</xref>, <xref ref-type="bibr" rid="B17">Ojeda et al. 2008</xref>, <xref ref-type="bibr" rid="B7">Ferro and Barquez 2009</xref>, <xref ref-type="bibr" rid="B6">Díaz and Barquez 2009</xref>, <xref ref-type="bibr" rid="B13">Jayat and Ortiz 2010</xref>), this region still represents one of the least studied areas in South America relative to <tp:taxon-name><tp:taxon-name-part taxon-name-part-type="order">Siphonaptera</tp:taxon-name-part></tp:taxon-name> and other ectoparasites.</p><fig id="F4" position="float" orientation="portrait"><label>Figure 14.</label><caption><p>Distribution of the species of <italic><tp:taxon-name><tp:taxon-name-part taxon-name-part-type="genus">Ctenidiosomus</tp:taxon-name-part></tp:taxon-name></italic>. <italic><tp:taxon-name><tp:taxon-name-part taxon-name-part-type="genus">Ctenidiosomus</tp:taxon-name-part> <tp:taxon-name-part taxon-name-part-type="species">austrinus</tp:taxon-name-part></tp:taxon-name></italic>: <bold>1</bold> Type locality: <bold>Argentina</bold>, Salta Province, Dept. Chicoana, app. 15 km W Escoipe, on Provincial road N°33 (<named-content xmlns:xlink="http://www.w3.org/1999/xlink" content-type="dwc:verbatimCoordinates" xlink:type="simple">25°10'25.2"S; 65°49'31.6"W</named-content>), 2680 m. <italic><tp:taxon-name><tp:taxon-name-part taxon-name-part-type="genus">Ctenidiosomus</tp:taxon-name-part> <tp:taxon-name-part taxon-name-part-type="species">spillmanni</tp:taxon-name-part></tp:taxon-name></italic>: <bold>2 Peru</bold>, Dept. Junín, Huancayo Province, El Tambo (<named-content xmlns:xlink="http://www.w3.org/1999/xlink" content-type="dwc:verbatimCoordinates" xlink:type="simple">12°01'37.88"S; 75°12'46.46"W</named-content>), 3327 m; <bold>3 Peru</bold>, Depto. Ancasch, Huaylas Province, Huaylas (<named-content xmlns:xlink="http://www.w3.org/1999/xlink" content-type="dwc:verbatimCoordinates" xlink:type="simple">8°54'7"S; 77°50'21"W</named-content>), 2067 m; <bold>4 Peru</bold>, Dept. Piura, Huancabamba Province, Huancabamba (<named-content xmlns:xlink="http://www.w3.org/1999/xlink" content-type="dwc:verbatimCoordinates" xlink:type="simple">5°14'22"S; 79°26'59"W</named-content>), 1930 m; <bold>5 Ecuador</bold>, Loja Province (no specific locality) I; <bold>6 Ecuador</bold>, Loja Province, Alamor (<named-content xmlns:xlink="http://www.w3.org/1999/xlink" content-type="dwc:verbatimCoordinates" xlink:type="simple">4°01'14.29"S; 80°01'21.97"W</named-content>), 1279 m. <bold>7</bold> Type locality: <bold>Ecuador</bold>, Pichincha Province (no specific locality). <italic><tp:taxon-name><tp:taxon-name-part taxon-name-part-type="genus">Ctenidiosomus</tp:taxon-name-part> <tp:taxon-name-part taxon-name-part-type="species">rex</tp:taxon-name-part></tp:taxon-name></italic>: <bold>8</bold> Type locality: <bold>Colombia</bold>, Dept. Huila, San Agustin (<named-content xmlns:xlink="http://www.w3.org/1999/xlink" content-type="dwc:verbatimCoordinates" xlink:type="simple">1°52'39.20"N; 76°15'11.08"W</named-content>), 1625 m; <bold>9 Colombia</bold>, Dept. Huila, San Agustin, left bank of Rio Magdalena (<named-content xmlns:xlink="http://www.w3.org/1999/xlink" content-type="dwc:verbatimCoordinates" xlink:type="simple">1°55'01.10"N; 76°20'59.06"W</named-content>), 1748 m†. <italic><tp:taxon-name><tp:taxon-name-part taxon-name-part-type="genus">Ctenidiosomus</tp:taxon-name-part> <tp:taxon-name-part taxon-name-part-type="species">traubi</tp:taxon-name-part></tp:taxon-name></italic>: <bold>10</bold> Type locality: <bold>Colombia</bold>, Dept. Antioquia, Sonson‡, 7 km E of Paramo (<named-content xmlns:xlink="http://www.w3.org/1999/xlink" content-type="dwc:verbatimCoordinates" xlink:type="simple">5°43'23.23"N; 75°11'11.36"W</named-content>), 2049 m. <italic><tp:taxon-name><tp:taxon-name-part taxon-name-part-type="genus">Ctenidiosomus</tp:taxon-name-part> <tp:taxon-name-part taxon-name-part-type="species">perplexus</tp:taxon-name-part></tp:taxon-name></italic>: <bold>11</bold> Type locality: <bold>Venezuela</bold>, Trujillo State, Trujillo Township, Trujillo, 14 km. E, near Misisi. (<named-content xmlns:xlink="http://www.w3.org/1999/xlink" content-type="dwc:verbatimCoordinates" xlink:type="simple">9°21'51.23"N; 70°18'30.89"W</named-content>), 2210 m. Other distribution records: <bold>12 Venezuela</bold>, Merida State, near Santa Rosa (<named-content xmlns:xlink="http://www.w3.org/1999/xlink" content-type="dwc:verbatimCoordinates" xlink:type="simple">8°53'52.11"N; 70°36'55.77"W</named-content>), 2040 m; <bold>13 Venezuela</bold>, Merida State, near Middle Refugio (<named-content xmlns:xlink="http://www.w3.org/1999/xlink" content-type="dwc:verbatimCoordinates" xlink:type="simple">8°36'07.36"N; 71°04'17.00"W</named-content>), 2550 m; <bold>14 Venezuela</bold>, Merida State, La Coromoto (<named-content xmlns:xlink="http://www.w3.org/1999/xlink" content-type="dwc:verbatimCoordinates" xlink:type="simple">8°6'48.31"N; 71°29'54.1"W</named-content>), 2500 m§. <bold>15 Venezuela</bold>, Tachira State, San Cristobal Township, 35 km S and 22 km W of San Cristobal, Buena Vista (<named-content xmlns:xlink="http://www.w3.org/1999/xlink" content-type="dwc:verbatimCoordinates" xlink:type="simple">7°29'43.29"N; 72°26'52.45"W</named-content>), 2386 m; <bold>16 Venezuela</bold>, Tachira State, Buena Vista (<named-content xmlns:xlink="http://www.w3.org/1999/xlink" content-type="dwc:verbatimCoordinates" xlink:type="simple">7°29'43.29"N; 72°26'52.45"W</named-content>), 2386 m; †The elevation was incorrectly cited as “2300m” in <xref ref-type="bibr" rid="B14">Johnson 1957</xref>; ‡The city was incorrectly cited as “Sanson” in <xref ref-type="bibr" rid="B16">Mardon 1981</xref>; § The elevation was incorrectly cited as “3170” in <xref ref-type="bibr" rid="B28">Tipton and Machado Allison 1972</xref>; I Both, the specific and unspecified localities are indicated by a point, the unspecified locality is placed in an approximate point.</p></caption><graphic xmlns:xlink="http://www.w3.org/1999/xlink" xlink:href="zookeys-512-109-g004.jpg" position="float" orientation="portrait" xlink:type="simple" id="oo_46662.jpg"/></fig></tp:treatment-sec><ref-list><ref id="B14"><mixed-citation xmlns:xlink="http://www.w3.org/1999/xlink" xlink:type="simple"><person-group><name name-style="western"><surname>Johnson</surname><given-names>PT</given-names></name></person-group> (<year>1957</year>) <article-title>A classification of the <tp:taxon-name><tp:taxon-name-part taxon-name-part-type="order">Siphonaptera</tp:taxon-name-part></tp:taxon-name> of South America.</article-title> <source>Memoirs of the Entomological Society of Washington</source> <volume>3</volume>: <fpage>1</fpage>–<lpage>298</lpage>. </mixed-citation></ref><ref id="B16"><mixed-citation xmlns:xlink="http://www.w3.org/1999/xlink" xlink:type="simple"><person-group><name name-style="western"><surname>Mardon</surname><given-names>DK</given-names></name></person-group> (<year>1981</year>) <source>An illustrated catalogue of the Rothschild collection of fleas (<tp:taxon-name><tp:taxon-name-part taxon-name-part-type="order">Siphonaptera</tp:taxon-name-part></tp:taxon-name>) in the British Museum (Natural History). Volume VI. <tp:taxon-name><tp:taxon-name-part taxon-name-part-type="family">Pygiopsyllidae</tp:taxon-name-part></tp:taxon-name></source>. <publisher-name>Trustees of The British Museum (Natural History)</publisher-name>, <publisher-loc>London</publisher-loc>, <size units="page">298 pp</size>. </mixed-citation></ref><ref id="B28"><mixed-citation xmlns:xlink="http://www.w3.org/1999/xlink" xlink:type="simple"><person-group><name name-style="western"><surname>Tipton</surname><given-names>VJ</given-names></name><name name-style="western"><surname>Machado Allison</surname><given-names>CE</given-names></name></person-group> (<year>1972</year>) <article-title>Fleas of Venezuela.</article-title> <source>Brigham Young University Science Bulletin</source>, <series>Biological Series</series> <volume>17</volume>: <fpage>1</fpage>–<lpage>115</lpage>. </mixed-citation></ref><ref id="B15"><mixed-citation xmlns:xlink="http://www.w3.org/1999/xlink" xlink:type="simple"><person-group><name name-style="western"><surname>Jordan</surname><given-names>K</given-names></name></person-group> (<year>1931</year>) <article-title>Three new South American fleas.</article-title> <source>Novitates Zoologicae</source> <volume>36</volume>: <fpage>311</fpage>–<lpage>316</lpage>. </mixed-citation></ref><ref id="B27"><mixed-citation xmlns:xlink="http://www.w3.org/1999/xlink" xlink:type="simple"><person-group><name name-style="western"><surname>Timm</surname><given-names>RM</given-names></name><name name-style="western"><surname>Patterson</surname><given-names>BD</given-names></name></person-group> (<year>2008</year>) <article-title>Genus <italic><tp:taxon-name><tp:taxon-name-part taxon-name-part-type="genus">Caenolestes</tp:taxon-name-part></tp:taxon-name></italic>.</article-title> In: <person-group><name name-style="western"><surname>Gardner</surname><given-names>AL</given-names></name></person-group> (<role>Ed.</role>) <source>Mammals of South America – Volume 1, Marsupials, Xenarthrans, Shrews, and Bats</source>. <publisher-name>The University of Chicago Press</publisher-name>, <publisher-loc>Chicago</publisher-loc>, <fpage>120</fpage>–<lpage>124</lpage>. </mixed-citation></ref><ref id="B20"><mixed-citation xmlns:xlink="http://www.w3.org/1999/xlink" xlink:type="simple"><person-group><name name-style="western"><surname>Pardiñas</surname><given-names>UFJ</given-names></name><name name-style="western"><surname>Teta</surname><given-names>P</given-names></name><name name-style="western"><surname>Alvarado-Serrano</surname><given-names>D</given-names></name><name name-style="western"><surname>Geise</surname><given-names>L</given-names></name><name name-style="western"><surname>Jayat</surname><given-names>JP</given-names></name><name name-style="western"><surname>Ortiz</surname><given-names>PE</given-names></name><name name-style="western"><surname>Concalves</surname><given-names>PR</given-names></name><name name-style="western"><surname>D’Elia</surname><given-names>G</given-names></name></person-group> (<year>2015</year>) <article-title>Genus <italic><tp:taxon-name><tp:taxon-name-part taxon-name-part-type="genus">Akodon</tp:taxon-name-part></tp:taxon-name></italic>.</article-title> In: <person-group><name name-style="western"><surname>Patton</surname><given-names>JL</given-names></name><name name-style="western"><surname>Pardiñas</surname><given-names>UFJ</given-names></name><name name-style="western"><surname>D’Elía</surname><given-names>G</given-names></name></person-group> (<role>Eds</role>) <source>Mammals of South America – Volume 2, Rodents</source>. <publisher-name>The University of Chicago Press</publisher-name>, <publisher-loc>Chicago</publisher-loc>, <fpage>104</fpage>–<lpage>204</lpage>. </mixed-citation></ref><ref id="B30"><mixed-citation xmlns:xlink="http://www.w3.org/1999/xlink" xlink:type="simple"><person-group><name name-style="western"><surname>Voss</surname><given-names>R</given-names></name></person-group> (<year>2015</year>) <article-title>Tribu <tp:taxon-name><tp:taxon-name-part taxon-name-part-type="tribe">Ichthyomyini</tp:taxon-name-part></tp:taxon-name>.</article-title> In: <person-group><name name-style="western"><surname>Patton</surname><given-names>JL</given-names></name><name name-style="western"><surname>Pardiñas</surname><given-names>UFJ</given-names></name><name name-style="western"><surname>D’Elía</surname><given-names>G</given-names></name></person-group> (<role>Eds</role>) <source>Mammals of South America – Volume 2, Rodents</source>. <publisher-name>The University of Chicago Press</publisher-name>, <publisher-loc>Chicago</publisher-loc>, <fpage>279</fpage>–<lpage>291</lpage>.</mixed-citation></ref><ref id="B22"><mixed-citation xmlns:xlink="http://www.w3.org/1999/xlink" xlink:type="simple"><person-group><name name-style="western"><surname>Percequillo</surname><given-names>AR</given-names></name></person-group> (<year>2015a</year>) <article-title>Genus <italic><tp:taxon-name><tp:taxon-name-part taxon-name-part-type="genus">Aegialomys</tp:taxon-name-part></tp:taxon-name></italic>.</article-title> In: <person-group><name name-style="western"><surname>Patton</surname><given-names>JL</given-names></name><name name-style="western"><surname>Pardiñas</surname><given-names>UFJ</given-names></name><name name-style="western"><surname>D’Elía</surname><given-names>G</given-names></name></person-group> (<role>Eds</role>) <source>Mammals of South America – Volume 2, Rodents</source>. <publisher-name>The University of Chicago Press</publisher-name>, <publisher-loc>Chicago</publisher-loc>, <fpage>293</fpage>–<lpage>298</lpage>. </mixed-citation></ref><ref id="B23"><mixed-citation xmlns:xlink="http://www.w3.org/1999/xlink" xlink:type="simple"><person-group><name name-style="western"><surname>Percequillo</surname><given-names>AR</given-names></name></person-group> (<year>2015b</year>) <article-title>Genus <italic><tp:taxon-name><tp:taxon-name-part taxon-name-part-type="genus">Nephelomys</tp:taxon-name-part></tp:taxon-name></italic>.</article-title> In: <person-group><name name-style="western"><surname>Patton</surname><given-names>JL</given-names></name><name name-style="western"><surname>Pardiñas</surname><given-names>UFJ</given-names></name><name name-style="western"><surname>D’Elía</surname><given-names>G</given-names></name></person-group> (<role>Eds</role>) <source>Mammals of South America – Volume 2, Rodents</source>. <publisher-name>The University of Chicago Press</publisher-name>, <publisher-loc>Chicago</publisher-loc>, <fpage>377</fpage>–<lpage>390</lpage>. </mixed-citation></ref><ref id="B4"><mixed-citation xmlns:xlink="http://www.w3.org/1999/xlink" xlink:type="simple"><person-group><name name-style="western"><surname>Carleton</surname><given-names>MD</given-names></name></person-group> (<year>2015</year>) <article-title>Genus <italic><tp:taxon-name><tp:taxon-name-part taxon-name-part-type="genus">Microryzomys</tp:taxon-name-part></tp:taxon-name></italic>.</article-title> In: <person-group><name name-style="western"><surname>Patton</surname><given-names>JL</given-names></name><name name-style="western"><surname>Pardiñas</surname><given-names>UFJ</given-names></name><name name-style="western"><surname>D’Elía</surname><given-names>G</given-names></name></person-group> (<role>Eds</role>) <source>Mammals of South America – Volume 2, Rodents</source>. <publisher-name>The University of Chicago Press</publisher-name>, <publisher-loc>Chicago</publisher-loc>, <fpage>355</fpage>–<lpage>359</lpage>. </mixed-citation></ref><ref id="B26"><mixed-citation xmlns:xlink="http://www.w3.org/1999/xlink" xlink:type="simple"><person-group><name name-style="western"><surname>Steppan</surname><given-names>SJ</given-names></name><name name-style="western"><surname>Ramirez</surname><given-names>O</given-names></name></person-group> (<year>2015</year>) <article-title>Genus <italic><tp:taxon-name><tp:taxon-name-part taxon-name-part-type="genus">Phyllotis</tp:taxon-name-part></tp:taxon-name></italic>.</article-title> In: <person-group><name name-style="western"><surname>Patton</surname><given-names>JL</given-names></name><name name-style="western"><surname>Pardiñas</surname><given-names>UFJ</given-names></name><name name-style="western"><surname>D’Elía</surname><given-names>G</given-names></name></person-group> (<role>Eds</role>) <source>Mammals of South America – Volume 2, Rodents</source>. <publisher-name>The University of Chicago Press</publisher-name>, <publisher-loc>Chicago</publisher-loc>, <fpage>535</fpage>–<lpage>554</lpage>. </mixed-citation></ref><ref id="B29"><mixed-citation xmlns:xlink="http://www.w3.org/1999/xlink" xlink:type="simple"><person-group><name name-style="western"><surname>Tribe</surname><given-names>CJ</given-names></name></person-group> (<year>2015</year>) <article-title>Genus <italic><tp:taxon-name><tp:taxon-name-part taxon-name-part-type="genus">Rhipidomys</tp:taxon-name-part></tp:taxon-name></italic>.</article-title> In: <person-group><name name-style="western"><surname>Patton</surname><given-names>JL</given-names></name><name name-style="western"><surname>Pardiñas</surname><given-names>UFJ</given-names></name><name name-style="western"><surname>D’Elía</surname><given-names>G</given-names></name></person-group> (<role>Eds</role>) <source>Mammals of South America – Volume 2, Rodents</source>. <publisher-name>The University of Chicago Press</publisher-name>, <publisher-loc>Chicago</publisher-loc>, <fpage>583</fpage>–<lpage>611</lpage>. </mixed-citation></ref><ref id="B18"><mixed-citation xmlns:xlink="http://www.w3.org/1999/xlink" xlink:type="simple"><person-group><name name-style="western"><surname>Pacheco</surname><given-names>V</given-names></name></person-group> (<year>2015a</year>) <article-title>Genus <italic><tp:taxon-name><tp:taxon-name-part taxon-name-part-type="genus">Aepeomys</tp:taxon-name-part></tp:taxon-name></italic>.</article-title> In: <person-group><name name-style="western"><surname>Patton</surname><given-names>JL</given-names></name><name name-style="western"><surname>Pardiñas</surname><given-names>UFJ</given-names></name><name name-style="western"><surname>D’Elía</surname><given-names>G</given-names></name></person-group> (<role>Eds</role>) <source>Mammals of South America – Volume 2, Rodents</source>. <publisher-name>The University of Chicago Press</publisher-name>, <publisher-loc>Chicago</publisher-loc>, <fpage>574</fpage>–<lpage>577</lpage>. </mixed-citation></ref><ref id="B19"><mixed-citation xmlns:xlink="http://www.w3.org/1999/xlink" xlink:type="simple"><person-group><name name-style="western"><surname>Pacheco</surname><given-names>V</given-names></name></person-group> (<year>2015b</year>) <article-title>Genus <italic><tp:taxon-name><tp:taxon-name-part taxon-name-part-type="genus">Thomasomys</tp:taxon-name-part></tp:taxon-name></italic>.</article-title> In: <person-group><name name-style="western"><surname>Patton</surname><given-names>JL</given-names></name><name name-style="western"><surname>Pardiñas</surname><given-names>UFJ</given-names></name><name name-style="western"><surname>D’Elía</surname><given-names>G</given-names></name></person-group> (<role>Eds</role>) <source>Mammals of South America – Volume 2, Rodents</source>. <publisher-name>The University of Chicago Press</publisher-name>, <publisher-loc>Chicago</publisher-loc>, <fpage>617</fpage>–<lpage>683</lpage>. </mixed-citation></ref><ref id="B1"><mixed-citation xmlns:xlink="http://www.w3.org/1999/xlink" xlink:type="simple"><person-group><name name-style="western"><surname>Alvarez-Castañeda</surname><given-names>ST</given-names></name></person-group> (<year>2015</year>) <article-title>Subfamily <tp:taxon-name><tp:taxon-name-part taxon-name-part-type="subfamily">Tylomyinae</tp:taxon-name-part></tp:taxon-name>.</article-title> In: <person-group><name name-style="western"><surname>Patton</surname><given-names>JL</given-names></name><name name-style="western"><surname>Pardiñas</surname><given-names>UFJ</given-names></name><name name-style="western"><surname>D’Elía</surname><given-names>G</given-names></name></person-group> (<role>Eds</role>) <source>Mammals of South America – Volume 2, Rodents</source>. <publisher-name>The University of Chicago Press</publisher-name>, <publisher-loc>Chicago</publisher-loc>, <fpage>683</fpage>–<lpage>688</lpage>. </mixed-citation></ref><ref id="B3"><mixed-citation xmlns:xlink="http://www.w3.org/1999/xlink" xlink:type="simple"><person-group><name name-style="western"><surname>Burkart</surname><given-names>R</given-names></name><name name-style="western"><surname>Bárbaro</surname><given-names>NO</given-names></name><name name-style="western"><surname>Sanchez</surname><given-names>RO</given-names></name><name name-style="western"><surname>Gomez</surname><given-names>DA</given-names></name></person-group> (<year>1999</year>) <source>Eco-regiones de la Argentina</source>. <publisher-name>Administración de Parque Nacionales</publisher-name>. Programa Desarrollo Institucional Ambiental, <publisher-loc>Buenos Aires</publisher-loc>. </mixed-citation></ref><ref id="B11"><mixed-citation xmlns:xlink="http://www.w3.org/1999/xlink" xlink:type="simple"><person-group><name name-style="western"><surname>Hastriter</surname><given-names>MW</given-names></name><name name-style="western"><surname>Sage</surname><given-names>RD</given-names></name></person-group> (<year>2009</year>) <article-title>A description of two new species of <italic><tp:taxon-name><tp:taxon-name-part taxon-name-part-type="genus">Ectinorus</tp:taxon-name-part></tp:taxon-name></italic> (<tp:taxon-name><tp:taxon-name-part taxon-name-part-type="order">Siphonaptera</tp:taxon-name-part></tp:taxon-name>: <tp:taxon-name><tp:taxon-name-part taxon-name-part-type="family">Rhopalopsyllidae</tp:taxon-name-part></tp:taxon-name>) from Laguna Blanca National Park, Neuquén Province, Argentina.</article-title> <source>Proceedings of the Entomological Society of Washington</source> <volume>11</volume>: <fpage>581</fpage>–<lpage>597</lpage>. doi: <ext-link ext-link-type="doi" xlink:href="10.4289/0013-8797-111.3.581" xlink:type="simple">10.4289/0013-8797-111.3.581</ext-link> </mixed-citation></ref><ref id="B12"><mixed-citation xmlns:xlink="http://www.w3.org/1999/xlink" xlink:type="simple"><person-group><name name-style="western"><surname>Hastriter</surname><given-names>MW</given-names></name><name name-style="western"><surname>Sage</surname><given-names>RD</given-names></name></person-group> (<year>2011</year>) <article-title>Description of a new species of <italic><tp:taxon-name><tp:taxon-name-part taxon-name-part-type="genus">Ectinorus</tp:taxon-name-part></tp:taxon-name></italic> (<italic><tp:taxon-name><tp:taxon-name-part taxon-name-part-type="genus">E.</tp:taxon-name-part> <tp:taxon-name-part taxon-name-part-type="species">spiculatus</tp:taxon-name-part></tp:taxon-name></italic>) (<tp:taxon-name><tp:taxon-name-part taxon-name-part-type="order">Siphonaptera</tp:taxon-name-part></tp:taxon-name>, <tp:taxon-name><tp:taxon-name-part taxon-name-part-type="family">Rhopalopsyllidae</tp:taxon-name-part></tp:taxon-name>) from Argentina and a review of the subgenus <italic><tp:taxon-name><tp:taxon-name-part taxon-name-part-type="genus">Ichyonus</tp:taxon-name-part></tp:taxon-name></italic> Smit, 1987.</article-title> <source>ZooKeys</source> <volume>124</volume>: <fpage>1</fpage>–<lpage>18</lpage>. </mixed-citation></ref><ref id="B25"><mixed-citation xmlns:xlink="http://www.w3.org/1999/xlink" xlink:type="simple"><person-group><name name-style="western"><surname>Sanchez</surname><given-names>J</given-names></name><name name-style="western"><surname>Lareschi</surname><given-names>M</given-names></name></person-group> (<year>2014</year>) <article-title>Two new species of <italic><tp:taxon-name><tp:taxon-name-part taxon-name-part-type="genus">Neotyphloceras</tp:taxon-name-part></tp:taxon-name></italic> (<tp:taxon-name><tp:taxon-name-part taxon-name-part-type="order">Siphonaptera</tp:taxon-name-part></tp:taxon-name>: <tp:taxon-name><tp:taxon-name-part taxon-name-part-type="family">Ctenophthalmidae</tp:taxon-name-part></tp:taxon-name>) from Argentinean Patagonia.</article-title> <source>Zootaxa</source> <volume>3784</volume>: <fpage>159</fpage>–<lpage>170</lpage>. doi: <ext-link ext-link-type="doi" xlink:href="10.11646/zootaxa.3784.2.5" xlink:type="simple">10.11646/zootaxa.3784.2.5</ext-link> </mixed-citation></ref><ref id="B5"><mixed-citation xmlns:xlink="http://www.w3.org/1999/xlink" xlink:type="simple"><person-group><name name-style="western"><surname>Díaz</surname><given-names>MM</given-names></name><name name-style="western"><surname>Barquez</surname><given-names>RM</given-names></name></person-group> (<year>2007</year>) <article-title>The wild mammals of Jujuy Province, Argentina: systematics and distribution.</article-title> In: <person-group><name name-style="western"><surname>Kelt</surname><given-names>DA</given-names></name><name name-style="western"><surname>Lessa</surname><given-names>EP</given-names></name><name name-style="western"><surname>Salazar-Bravo</surname><given-names>JA</given-names></name><name name-style="western"><surname>Patton</surname><given-names>JL</given-names></name></person-group> (<role>Eds</role>) <issue-title>The quintessential naturalist: honoring the life and legacy of Oliver Pearson.</issue-title> <source>University of California Publications in Zoology</source> <volume>134</volume>: <fpage>417</fpage>–<lpage>578</lpage>. </mixed-citation></ref><ref id="B17"><mixed-citation xmlns:xlink="http://www.w3.org/1999/xlink" xlink:type="simple"><person-group><name name-style="western"><surname>Ojeda</surname><given-names>RA</given-names></name><name name-style="western"><surname>Barquez</surname><given-names>RM</given-names></name><name name-style="western"><surname>Stadler</surname><given-names>J</given-names></name><name name-style="western"><surname>Brandl</surname><given-names>R</given-names></name></person-group> (<year>2008</year>) <article-title>Decline of mammals species diversity along the Yungas forest of Argentina.</article-title> <source>Biotropica</source> <volume>40</volume>: <fpage>515</fpage>–<lpage>521</lpage>. doi: <ext-link ext-link-type="doi" xlink:href="10.1111/j.1744-7429.2008.00401.x" xlink:type="simple">10.1111/j.1744-7429.2008.00401.x</ext-link> </mixed-citation></ref><ref id="B7"><mixed-citation xmlns:xlink="http://www.w3.org/1999/xlink" xlink:type="simple"><person-group><name name-style="western"><surname>Ferro</surname><given-names>LI</given-names></name><name name-style="western"><surname>Barquez</surname><given-names>RM</given-names></name></person-group> (<year>2009</year>) <article-title>Species Richness of Nonvolant Small Mammals along Elevational Gradients in Northwestern Argentina.</article-title> <source>Biotropica</source> <volume>41</volume>: <fpage>759</fpage>–<lpage>767</lpage>. doi: <ext-link ext-link-type="doi" xlink:href="10.1111/j.1744-7429.2009.00522.x" xlink:type="simple">10.1111/j.1744-7429.2009.00522.x</ext-link> </mixed-citation></ref><ref id="B6"><mixed-citation xmlns:xlink="http://www.w3.org/1999/xlink" xlink:type="simple"><person-group><name name-style="western"><surname>Díaz</surname><given-names>MM</given-names></name><name name-style="western"><surname>Barquez</surname><given-names>RM</given-names></name></person-group> (<year>2009</year>) <article-title>Primer registro de <italic><tp:taxon-name><tp:taxon-name-part taxon-name-part-type="genus">Micronycteris</tp:taxon-name-part> <tp:taxon-name-part taxon-name-part-type="species">microtis</tp:taxon-name-part></tp:taxon-name></italic> (<tp:taxon-name><tp:taxon-name-part taxon-name-part-type="family">Phyllostomidae</tp:taxon-name-part></tp:taxon-name>, <tp:taxon-name><tp:taxon-name-part taxon-name-part-type="subfamily">Phyllostominae</tp:taxon-name-part></tp:taxon-name>) para la Argentina.</article-title> <source><tp:taxon-name><tp:taxon-name-part taxon-name-part-type="order">Chiroptera</tp:taxon-name-part></tp:taxon-name> Neotropical</source> <volume>15</volume>: <fpage>461</fpage>–<lpage>465</lpage>. </mixed-citation></ref><ref id="B13"><mixed-citation xmlns:xlink="http://www.w3.org/1999/xlink" xlink:type="simple"><person-group><name name-style="western"><surname>Jayat</surname><given-names>JP</given-names></name><name name-style="western"><surname>Ortiz</surname><given-names>PE</given-names></name></person-group> (<year>2010</year>) <article-title>Mamíferos del pedemonte de Yungas de la alta cuenca del río Bermejo en Argentina: una línea de base de diversidad.</article-title> <source>Mastozoología Neotropical</source> <volume>17</volume>: <fpage>69</fpage>–<lpage>86</lpage>. </mixed-citation></ref></ref-list></tp:taxon-treatment>
